# Supplementary material for: Quantitative Evaluation of Nucleic Acid Degradability of Copper Alloy Surfaces and Its Correlation to Antibacterial Activity
Source: Antibiotics (Basel). 2021 Nov 24;10(12):1439. doi: 10.3390/antibiotics10121439 (PMC8698190; doi:10.3390/antibiotics10121439)
Supplement: Supplementary file 1 [file antibiotics-10-01439-s001.zip]

Archive with 1 entries (1 files):
- antibiotics-1457295-supplementary.pdf
